# Supplementary material for: A chromosome-level Mitragyna parvifolia genome unveils spirooxindole alkaloid diversification and mitraphylline biosynthesis
Source: Plant Cell. 2025 Aug 18;37(9):koaf207. doi: 10.1093/plcell/koaf207 (PMC12419693; doi:10.1093/plcell/koaf207)
Supplement: koaf207_Supplementary_Data [file koaf207_supplementary_data.zip]

Archive with 5 entries (5 files):
- Supplementary Figures_Revised.pdf
- Object_S1_Single_Copy_Orthologues_MSA.txt
- Object_S2_SpeciesTreeAlignment_MSA.txt
- Supplementary Dataset_Revised.xlsx
- Supplementary Tables_Revised.xlsx
