# Supplementary material for: A chromosome-level Mitragyna parvifolia genome unveils spirooxindole alkaloid diversification and mitraphylline biosynthesis
Source: Plant Cell. 2025 Aug 18;37(9):koaf207. doi: 10.1093/plcell/koaf207 (PMC12419693; doi:10.1093/plcell/koaf207)
Supplement: koaf207_Supplementary_Data [file koaf207_supplementary_data.zip › Object_S1_Single_Copy_Orthologues_MSA.txt]

>Abelladona_GWHPBOWM069344
------------------------------------------------------------
------------------MLKRYQNWLQKHSRKYQDKDEWNMRFGIYQSNVQFIDFFNSL
NLSYNLTDNAFADMTNQEFNSKYLGYKELKQPMQQATTNVTCD----KSKLPVSVDWRNK
ELLQESRIK--------------------KFCWAFSAVAAVEGINKIKTGKLVTLSEQEL
VDCDV-SDNQGCNGGFMVDAFDFINKNGGITTEENYPYIGKDQKCNTTKAKQHAVTISGY
EKVP-ENEEALQAAVIKQPVSVAIDAMGYDFQLYSGGSTLVFFAVIC-------------
------------------------------------------------------------
-
>Athaliana_rna-NM_100508_2
----------------------------MLNVLRNSNLT---------LAVLICFVLIAS
KLCS---VDSSVYDPHKTLKQRFEKWLKTHSKLYGGRDEWMLRFGIYQSNVQLIDYINSL
HLPFKLTDNRFADMTNSEFKAHFLGLNTSSLRLHKK-QRPVCD---PAGNVPDAVDWRTQ
GAVTPIRNQGKC-----------------GGCWAFSAVAAIEGINKIKTGNLVSLSEQQL
IDCDVGTYNKGCSGGLMETAFEFIKTNGGLATETDYPYTGIEGTCDQEKSKNKVVTIQGY
QKVA-QNEASLQIAAAQQPVSVGIDAGGFIFQLYSSG----VFTNYCGTNLNHGVTVVGY
GVEGDQKYWIVKNSWGTGWGEEGYIRMERGVSEDTGKCGIAMMASYPLQ-----------
-
>Caccuminata_CacGene22529_t1
MWFYIDINPHASLHPSLILPSSAKGSMEIPIVLRNVCSS-----------LLIIWILCLT
MTAYSQELKSQKYDV-KPVMKRYKQWLERYGRQYKDRDEWNWRFGIYQSNVQFIDFMNSQ
NLSFKLTDNKFADMTNDEFKSIYLGYRTTGRASKGQ--SSSCH---KHHTLPTSVDWRRE
GAVTPVKDQGRC-----------------GACWAFSAVAAVEGINKIKTGKLVSLSEQEL
VDCDVNTGNQGCNGGLMEKAFEFIKSNGGITTESGYPYKGMNGICNKAEAANHAATISGY
KKVTPNNETSLQAAVANQPVSVAINADGYQFQLYSGG----IFSGYCGKDPNHGVTAVGY
GEDNGRKYWLVKNSWGTDWGEVGYIKMVRDSADKRGICAITTDASYPVKA----------
-
>Ceugenioides_XP_027172169_1
--------------------------MNKLSALRNACTTTSTTATTTTTTFVLLCILFLC
PSAS-FGEGRKLYDR-GPVFKRYEEWLKKYGRTYANGDEWEMRFGIYQSNVQYIDYINSR
NLSYQLTDNQYADMTNEEFISTYLGYKTRSLQRDGQ--NFTSD----PVKLPATVDWRKQ
GAVTPVKDQGAC-----------------GSCWAFSAIAAVEGINKIKTGKLVSLSEQEL
VDCDYNRNNEGCNGGFMDKAFEFIKANGGITTESDYPYKGKRDKCNRAKEKDHAVTITGY
GKIPKSNELALQTAAAKQPVSVAIDASGFNFQLYSKG----VYSGYCDKNLNHGVAVVGY
GEEGGKKYWLVKNSWGTEWGEAGYIKMERGTKDKDGLCGINLEASYPVKQS---------
-
>Cpubescens_g53988_t1
------------------------------------------------------------
-----------------------------------------MRFGIYQSNVQYVEYVNSQ
NLSYKLKDNQFADTTNEEFKSIYLGYKTGNHPRDGQ--NFTFE----KVNLRATVDWRKQ
GAVTPVKDQGSC-----------------GSCWAFSAVAAVEGINKIKTGRLVSLSEQEL
VDCDYNSNNEGCNGGFMEKAFEFIKTNGGITTELDYPYAGKNDKCNRAKERDHAVTITSY
GTVPKSDDLALQAAVAKQPVSVAIDASGFDFQLYSQG----V------------------
---------LVK-----------------------------LTLAFAARTLIME------
-
>Croseus_CRO_03G021360_1
--------------------------MNQFSVSRISCIS-----------FMFLFILFLQ
SNASSAEVAKG-----GPMADRYQNWLKKHGKVYDNRDEWQMRFGIYQSHVELIEFINSQ
NLSFRLNDNAFADMTNHEFKSTYLGLKGQEGSRRAE--NFLLG---SMNDPPEAVDWRSN
GAVTPIKNQGSC-----------------GSCWAFSAVAAVEGINQIKTGNLVSLSEQQL
VDCDYNEDNQGCNGGLMEKAFDYIVKNGGLTNETDYPYAGQNGQCATAKEKNYAASINGY
ETVPIKNETALKVAVSMQPVSVAIDAGGLLFQLYDGG----IFSGFCGTRLNHGVAAVGY
GEEEGRKYWIVKNSWGTEWGEDGYIRMERGIIDKTGKCGIALEPSYPVKNA---------
-
>Gsempervirens_snap_masked-scaffold_505-processed-gene-0.25-mRNA-1
--------------------------MEQLFVLRISCIA-----------IVLLMILVLR
SGAS-SVEGKGKYDP-GPMVKRYQDWLKRYGRKYDDKGEWEMRFGIYQSNVQYTEFINSQ
NLPYKLIDNEFADMTNEEFKSIYLGYKTRRHPMSGQ--NFTCDINCEQTELPASVDWRKE
GAVTPVKNQGSC-----------------GSCWAFSAIAAVEGINKIKTGKLISLSEQEL
VDCDDTGDDQGCNGGLMEKAFEFIKNNGGITTEQDYPYSGQDGKCNKPKEKDHAAAITGY
QMVPPRNEDALAAAAAKQPVSVAIDAGGTDFQLYSEG----IFTGYCSNSLNHGVAVVGY
GEENGGKYWLVKNSWGPEWGESGYIRMKRGISNKEGLCGITLEASYPLKN----------
-
>Mparvifolia_maker-HiC_scaffold_23-snap-gene-69.27-mRNA-1
--------------------------MKQLFASRNACISTS------TISIVLFCILFLH
SSAS-FEAGRMHYDP-KSMVKRYQDWQKQYGRTYNDKGEWEMRFGIYQSNVQYIDYVNSQ
NLSFKLTDNQFADMTNEEFKSIHMGYKTSSHPRDGQ--NFTFD----TEGLPTEVDWRKE
GAVTPVKDQGSCGCMKEYIVMLPQNFSTAGSCWAFSAVAAVEGINKIRTGKLVSLSEQEL
VDCDYNSNNEGCNGGFMDKAFDFIKTNGGITTEKDYPYTGKNGKCNKAKEKDHAVSITGY
KTVPKSDELALQAAAAKHPVSVAIDAGGFNFQLYSKG----IFSGYCEKNLNHGVTVVGY
GVEGGEKYWLVKNSWGSTWGEAGYIKMKRGITDKEGLCGINLEASYPVKNS---------
-
>Mspeciosa_evm_model_Chr16_2482
--------------------------MKQLFALRNACITTS------TISIVLFCILFLH
SSAS-FEAGRMHYDP-KSMVKRYQDWQKRYGRTYNDKGEWEMRFGIYQSNVQYIDYVNSQ
NLSFKLTDNQFADMTNEEFKSIHMGYKTSSHPRDGQ--NFTFD----TEGLPTEVDWRKE
GAVTPVKDQGSC-----------------GSCWAFSAVATVEGINKIRTGKLVSLSEQEL
VDCDYNSNNEGCNGGFMDKAFDFIKTNGGITTEKDYPYTGKNDKCNKAKEKNHAVSITGY
KMVPKSDELALQAAAAKHPVSVAIDAGGFNFQLYSKG----IFSGYCEKNLNHGVTVVGY
GVEGGEKYWLVKNSWGSTWGEAGYIKMKRGITDKEGLCGINLEASYTVKNS---------
-
>Opumila_Opuchr05_g0002290-1_1
--------------------------MKKFIGLRNGSIS--------NIAAVLLCILLLS
SNASCFVEGLKSYNP-NAMLKRYEDWLKRYRRHYDNKEEWQMRFGIYQSNVQFIEFINSQ
NLPYKLGENRFADMTNEEFRSIYLGYKTPSHSKDSK--NFTLD----MDKLPDAMDWRKS
GAVTPVKDQGSC-----------------GSCWAFSAVAAVEGINKIKTGKLLSLSEQEL
VDCDHNSDNQGCDGGYMEKAFDFIKTNKGIATEQEYPYAGSNRKCNKKKEGSHAVTINGY
EKVSKSDELALQTAAAKQPVSVAIDAGGFDFQLYSEG----IFSGHCENELNHGVTVVGY
GEEGGEKYWLVKNSWGTTWGEAGYIKMRRGIKDERGQCGINLEASFPVKNS---------
-
>Rtetraphylla_MSTRG_816_1_p1
--------------------------MTHCSVPIVSCIS-----------ILVLSILFLQ
SNASSEEVGNG-----DPMVERYQNWLKGHGKGYDNRDEWQRRFGIYQSHVEFIEFINSQ
NLPFKLNDNEFADMTNQEFRSIYLGLKGQGVPTRVD--NFTQG---SRNEPPETVDWRNS
GAVTPVKNQGNC-----------------GSCWAFSAVAAVEGINQIRTGNLVSLSEQQL
VDCDYNDANQGCDGGFMENAFDYIIENGGLTTETDYPYVGQDGQCDTEKEKSYAVNITGY
EMVPSKNEAALKAAVAMQPVSVAIDAGGLFFQLYSGG----VFTGFCGTSLNHGVTVIGY
GEEDRTAYWLVKNSWGAEWGEDGYIKLERRIRDKKGKCGIALGASYPVKNA---------
-
>Urhynchophylla_GWHPESTA013996_1
------------------------------------------------------------
------------------MVKRYQDWQKQYGRKYNDKEEWEMRYGIYQSNVQYVDYVNSQ
NLSYELTDNQFADMTNEEFRSIYLGYKTSSHPTDGQ--NFTFD----TDKLPTAVDWRKE
GAVTPIKDQGSC-----------------GSCWAFSAVAAVEGINKIKTGKLVSLSEQEL
VDCDHNS-NEGCNGGFMDKAFEFIKTNGGITTENDYPYAGKNDKCDKAKEKDHAVTITGY
ETVPKSDELALQTAAAKQPVSVAIDASGFNFQLYSKG----IFSGYCEKNLNHGVTVVGY
GLEGGEKYWLVKNSWGSRWGEAGYIKMKRGIKDKEGLCGINLEASYPVKKS---------
-
>Vvinifera_XP_002275891_1
--------------------------MKTSMFCRNVYFA-----------LLIMWTVGVS
WSAFSEEHEPMESEM-SDMEKRYERWLVQHGRRYKNRDEWQRHFGIYQSNVRFINYINAQ
NFSFTLTDNQFADMTNEEYKALYMGLGTSETSRKNQ-SSFKRE---RSKVLPISVDWRKM
GAVTPVRNQGEC-----------------GSCWAFSTVAAVEGINKIRTGKLVSLSEQEL
LDCDIDSGNEGCNGGYMVNAFKFIKQNGGITTARNYPYIGEQGICNKDKAANHVVKISGY
ETVPPNNEKILQAAVAKQPVSVAIDAGGYEFQLYSKG----IFNGFCGKQLNHAVTVIGY
GEDNGKKYWLVKNSWGTGWGEAGYARMIRDSRDDEGICGIAMEASYPIKAVSLVGEAGSS
S
