# Supplementary material for: A chromosome-level Mitragyna parvifolia genome unveils spirooxindole alkaloid diversification and mitraphylline biosynthesis
Source: Plant Cell. 2025 Aug 18;37(9):koaf207. doi: 10.1093/plcell/koaf207 (PMC12419693; doi:10.1093/plcell/koaf207)
Supplement: koaf207_Supplementary_Data [file koaf207_supplementary_data.zip › Supplementary Dataset_Revised.xlsx]

## Sheet: Table SD1
Figure	Species-tree reconstruction tool	Newick	Alignment file
S3	IqTree from Orthofinder Single copy orthologues aligned with MAFFT	(Abelladona_GWHPBOWM06:0.4492646177(Vvinifera_XP_0022758:0.4613714095Cacuminata_CacGene225:0.2350584981):0.1656912851[95]((A_Thaliana_rna-NM_100:0.6587243005(Rtetraphylla_MSTRG_816_:0.1556516634Croseus_CRO_03G021:0.1748927775):0.1847519322[100]):0.1218448135[83](Gsempervirens_snap_maske:0.1895016329(Opumilla_Opuchr05_g:0.2493266674((Cpubescens_g53988_t1:0.1695739582Ceuginioides_XP_0271721:0.16852…	Supplementary object_1_Iqtree_single_copy_orthologue_MAFFT_alignment
S4	Orthofinder Infered (-MFA)	(Athaliana:0.191622,((Cacuminata:0.193685,Vvinifera:0.192217):0.0439136[0.536167],(Abelladona:0.233952,((Gsemperivens:0.195572,(Croseus:0.118983,Rtetraphylla:0.0969708):0.0734519[0.830333]):0.0272118[0.4595],(Opumila:0.165147,(Cpubescens:0.283075,(Ceugenoides:0.104062,(Urhunchophylla:0.0463079,(Mparvifolia_v1:0.0481057,Mspeciosa:0.0342805):0.0373598[0.826833]):0.0412293[0.7915]):0.0264957[0.38316…	note* Orthofinder was run with default parameters, which does not output a species tree MSA and uses STAG to generate a species tree [Emms and Kelly,2018, biorx; https://doi.org/10.1101/267914]. The analysis was repeated with the option -m MFA to produce the following : Supplementary_object_2_SpeciesTreeAlignment.fa
3	Astral-Pro3	(Vvinifera:125,(Arabidopsis_thaliana:105.488,(Cacuminata:103.095,(Abelladona:85.8981,((Gsemperivens:51.0496,(Rtetraphylla:18.9537,Croseus:18.9537):32.0958):9.24553,(Opumila:42.1507,(Ceugenoides:31.0126,(Cpubescens:30.2693,(Urhunchophylla:18.0139,(Mparvifolia_v1:6.35832,Mspeciosa:6.35832):11.6556):12.2554):0.743323):11.1381):18.1444):25.603):17.197):2.39266):19.5123);	This tree is a cladogram produced from a set of unrooted gene trees, and constrained by the previously published and accepted topology of the Rubiaceae using : astral-pro -t 20 -c timetree_speciestree.txt parsed_shared_gene_trees.txt; where timetree_speciestree.txt = [((Cacuminata:115.29528000,(Abelladona:93.90774000,((Gsemperivens:80.47606000,(Croseus:29.11462000,Rtetraphylla:29.11462000)'14':51…
Supplementary dataset SD1: Newick format trees and MSA corresponding to cladograms presented in this work.

## Sheet: Table SD2
Effects Tests
Source	Nparm	DF	Sum of Squares	F Ratio	Prob > F
resp_name	3	3	4.16202	50.8272	<0.0001*
stages	4	4	9.68975	88.7494	<0.0001*
stages*resp_name	12	12	12.9865	39.6484	<0.0001*
Supplementary dataset SD2: Effects test results for M. parvifolia alkaloid quantitation. Response : alkaloid content, stages : tissue types (young leaf, mature leaf, stipule, stem, root).

## Sheet: Table SD3
Gene	tag	Accession
C roseus THAS1	THAS	KM524258.1
C roseus STR	STR	CRO_03G032330
C roseus TDC	TDC	CRO_03G032340_1
C roseus SGD	SGD	CRO_03G003560_1
dihydrocorynantheine_synthase	MDR	WJM00679.1
yohimbane_synthase_[Rauvolfia_tetraphylla]	MDR	WPM01480.1
M_specciosaa_heteroyohimbine_synthase_[Mitragyna_speciosa]	MDR	WNF20696.1
Croseus_tetrahydroalstonine_synthase	MDR	AKF02528.1
dihydrocorynantheine_aldehyde_synthase_[Cinchona_pubescens]	MDR	QQP18489.1
dihydrocorynantheine_synthase_[Mitragyna_speciosa]	MDR	WJM00679.1
strictosidine_beta-d-glucosidase_2_[Mitragyna_speciosa]	SGD	WNF20695.1_
secologanin_synthase_[Mitragyna_speciosa]	SLS1	WIE96234.1
multi-antimicrobial_extrusion-like_protein[C_roseus]	SLTr	AKF02527.1
strictosidine_synthase_[Mitragyna_speciosa]	STR1	WIE96235.1
NPF2.9_[Catharanthus_roseus]	STRtr	AQM73449.1
TDC__tryptophan_decarboxylase_[Mitragyna_speciosa]	TDC	AEQ01059.1
O-acetylstemmadenine oxidase_[catharanthus roseus]	ASO	A0A2S1XB67
Ms_3eCIS	3eCIS	Front. Plant Sci., 2023; Sec. Plant Metabolism and Chemodiversity; Volume 14 - 2023 |
Supplementary dataset SD3: Gene accessions referred to in this work.

## Sheet: Table SD4
Accession	Title	Files
SRR32419332	RNAseq_of_Mitragyna_parvifola_Juvenile_leaves	Mparvifolia_Juvenile_2_ALL_R1_001.fastq.gz
		Mparvifolia_Juvenile_2_ALL_R2_001.fastq.gz
SRR32419329	RNAseq_of_Mitragyna_parvifola_Roots	Mparvifolia_Roots_1_ALL_R1_001.fastq.gz
		Mparvifolia_Roots_1_ALL_R2_001.fastq.gz
SRR32419333	RNAseq_of_Mitragyna_parvifola_Juvenile_leaves	Mparvifolia_Juvenile_1_ALL_R1_001.fastq.gz
		Mparvifolia_Juvenile_1_ALL_R2_001.fastq.gz
SRR32419330	RNAseq_of_Mitragyna_parvifola_Stipules	Mparvifolia_Stipules_3_ALL_R1_001.fastq.gz
		Mparvifolia_Stipules_3_ALL_R2_001.fastq.gz
SRR32419327	RNAseq_of_Mitragyna_parvifola_Roots	Mparvifolia_Roots_3_ALL_R1_001.fastq.gz
		Mparvifolia_Roots_3_ALL_R2_001.fastq.gz
SRR32419331	RNAseq_of_Mitragyna_parvifola_Stipules	Mparvifolia_Stipules_2_ALL_R1_001.fastq.gz
		Mparvifolia_Stipules_2_ALL_R2_001.fastq.gz
SRR32419328	RNAseq_of_Mitragyna_parvifola_Roots	Mparvifolia_Roots_2_ALL_R1_001.fastq.gz
		Mparvifolia_Roots_2_ALL_R2_001.fastq.gz
SRR32419323	RNAseq_of_Mitragyna_parvifola_Mature_leaves	Mparvifolia_Mature_3_ALL_R1_001.fastq.gz
		Mparvifolia_Mature_3_ALL_R2_001.fastq.gz
SRR32419322	RNAseq_of_Mitragyna_parvifola_Stems	Mparvifolia_Stems_1_ALL_R1_001.fastq.gz
		Mparvifolia_Stems_1_ALL_R2_001.fastq.gz
SRR32419325	RNAseq_of_Mitragyna_parvifola_Mature_leaves	Mparvifolia_Mature_1_ALL_R1_001.fastq.gz
		Mparvifolia_Mature_1_ALL_R2_001.fastq.gz
SRR32419326	RNAseq_of_Mitragyna_parvifola_Juvenile_leaves	Mparvifolia_Juvenile_3_ALL_R1_001.fastq.gz
		Mparvifolia_Juvenile_3_ALL_R2_001.fastq.gz
SRR32419324	RNAseq_of_Mitragyna_parvifola_Mature_leaves	Mparvifolia_Mature_2_ALL_R1_001.fastq.gz
		Mparvifolia_Mature_2_ALL_R2_001.fastq.gz
SRR32419321	RNAseq_of_Mitragyna_parvifola_Stems	Mparvifolia_Stems_2_ALL_R1_001.fastq.gz
		Mparvifolia_Stems_2_ALL_R2_001.fastq.gz
SRR32419320	RNAseq_of_Mitragyna_parvifola_Stems	Mparvifolia_Stems_3_ALL_R1_001.fastq.gz
		Mparvifolia_Stems_3_ALL_R2_001.fastq.gz
SRR32419319	RNAseq_of_Mitragyna_parvifola_Stipules	Mparvifolia_Stipules_1_ALL_R1_001.fastq.gz
		Mparvifolia_Stipules_1_ALL_R2_001.fastq.gz
SRR32419280	Short_reads_of_Mitragyna_parvifola	Mparvifolia_S4_L008_R1_001.fastq.gz
		Mparvifolia_S4_L008_R2_001.fastq.gz
SRR32401474	ONT_long_reads_of_Mitragyna_parvifola	Mparvifolia_combined.fastq.gz
Supplementary dataset SD4 : Accessions of sequencing reads generated in this work
