# Supplementary material for: A chromosome-level Mitragyna parvifolia genome unveils spirooxindole alkaloid diversification and mitraphylline biosynthesis
Source: Plant Cell. 2025 Aug 18;37(9):koaf207. doi: 10.1093/plcell/koaf207 (PMC12419693; doi:10.1093/plcell/koaf207)
Supplement: koaf207_Supplementary_Data [file koaf207_supplementary_data.zip › Supplementary Tables_Revised.xlsx]

## Sheet: Table S1
Genome and Transcriptome Inputs and Assembly statistics
		Sequencing Type	Source	Data output	Application
		Short Read DNA	Illumina NovaseqX Plus	25.8 M PE reads (2x150 nt) +	Polishing
				23 M Unpaired reads	Polishing
		Long Read	Nanopore Promethion	10,815,226 reads / 77,904,234,395 nt	Draft Assembly; Polishing
		Hi-C Reads	CD Genomics	527,163,783 x 2 reads (150nt)	Ordering and Orienting / Scaffolding Contigs
		Short Read RNA	Illumina NovaseqX Plus	31-44M PE reads (2x150 nt)	Transcriptome assembly and gene expression analysis
	Genome					Transcriptome
		1	2	3	4
Input data		ONT long reads	ONT+ purge-Hap	ONT + Illumina + purge Hap	ONT+ Illumina+Purge-Hap+Hi-C
Contigs		16414	10174	10164	2557	Transcripts	275249
Total length (bp)		868140029	774596455	774171054	778737054	BUSCO %	C	99.6
Largest contig (bp)		4940540	4940540	4941770	41328477		S	9.9
N50 (bp)		142793	181372	181509	31324338		D	89.7
L50 (bp)		1244	955	954	11		F	0.2
BUSCO %	C	99.1	99	99	98.9		M	0.2
	S	73.2	78.6	78.6	81.4		n	1614
	D	25.9	20.4	20.4	17.5
	F	0.6	0.6	0.6	0.6
	M	0.3	0.4	0.4	0.5
N's per 100 Kbp		0	0	0
	Supplementary Table S1: Resources used in M. parvifolia genome sequencing and assembly presented in this study and assembly statistics.

## Sheet: Table S2
Class	Count	bpMasked	%masked
LTR
Copia	40315	39225408	5.07%
Gypsy	127732	164455697	21.24%
unknown	88356	61255182	7.91%
TIR
CACTA	40136	13614714	1.76%
Mutator	86289	30181321	3.90%
PIF_Harbinger	13835	6935511	0.90%
Tc1_Mariner	6315	1878049	0.24%
hAT	25501	9260549	1.20%
nonLTR
LINE_element	6809	3500882	0.45%
unknown	629	438363	0.06%
nonTIR
helitron	60636	21000700	2.71%
repeat_region	113372	41072799	5.31%
total interspersed
	609925	392819175	50.74%
Supplementary table S2: M. parvifolia Repeat annotation classes and content.

## Sheet: Table S3
Plant species	Taxonomic description	GenBank/ source	Doi
Mitragyna speciosa	Gentianales; Rubiaceae; Cinchonoideae; Naucleeae	GCA_024721245.1
Mitragyna parvifolia	Gentianales; Rubiaceae; Cinchonoideae; Naucleeae	This study
Uncaria rhynchophylla	Gentianales; Rubiaceae; Cinchonoideae; Naucleeae	Hu et al., 2024; Plant Cell Environ1	https://doi.org/10.1111/pce.15257
Ophiorrhiza pumila	Gentianales; Rubiaceae; Rubioideae; Ophiorrhizeae	Rai et al., 2021; Nat. Comm.2	https://doi.org/10.1038/s41467-020-20508-2
Cinchona pubescens	Gentianales; Rubiaceae; Cinchonoideae; Cinchoneae	Canales et al., 2022; Gigabyte3	https://doi.org/10.46471/gigabyte.71
Coffea eugenioides	Gentianales; Rubiaceae; Ixoroideae; Gardenieae complex; Coffeeae clade	GCA_003713205.1
Gardenia jasminoides	Gentianales; Rubiaceae; Ixoroideae; Gardenieae complex; Pavetteae clade	GCA_013103745.1
Catharanthus roseus	Gentianales; Apocynaceae; Rauvolfioideae; Vinceae; Catharanthinae	Li et al., 2023; Nat Chem Bio4	https://doi.org/10.1038/s41589-023-01327-0
Rauvolfia tetraphylla	Gentianales; Apocynaceae; Rauvolfioideae; Vinceae; Rauvolfiinae	Stander et al., 2023; Nat Comm Bio5	https://doi.org/10.1038/s42003-023-05574-8
Gelsemium sempervirens	Gentianales; Gelsemiaceae	Franke et al., 2018; Chembiochem6	https://doi.org/10.1002/cbic.201800592
Camptotheca accuminata	Cornales; Nyssaceae	Kang et al.,7 2021; Nat Comm 7	https://doi.org/10.1038/s41467-021-23872-9
Atropa belladonna	Solanales; Solanaceae; Solanoideae; Hyoscyameae	Zhang et al., 2023; Nat Comm8	https://doi.org/10.1038/s41467-023-37133-4
Arabidopsis thaliana	Brassicales; Brassicaceae; Camelineae	GCA_000001735.2
Vitis Vinifera	Vitales; Vitaceae; Viteae	GCA_030704535.1
Add tax decriptions
Supplementary Table S3: List of genomic resources of monoterpene indole alkaloids (MIAs) producing and non-MIA producing plant species used for comparative phylogenomic analyses in this study. Lineage is as currently accepted on NCBI taxonomy browser.

## Sheet: Table S4
Focal_Species	Sister_Species	Out_Species	Adjusted_Mode	Adjusted_Mode_SD
Mitragyna parvifolia	Mitragyna speciosa	Uncaria rhynchophylla	0.045671	0.00474
Mitragyna parvifolia	Mitragyna speciosa	Cinchona pubescens	0.046587	0.006276
Mitragyna parvifolia	Mitragyna speciosa	Coffea euginioides	0.04562	0.005743
Mitragyna parvifolia	Mitragyna speciosa	Ophiorrhiza pumila	0.043789	0.005333
Mitragyna parvifolia	Uncaria rhynchophylla	Cinchona pubescens	0.175926	0.006962
Mitragyna parvifolia	Uncaria rhynchophylla	Coffea euginioides	0.179487	0.006701
Mitragyna parvifolia	Uncaria rhynchophylla	Ophiorrhiza pumila	0.170838	0.006753
Mitragyna parvifolia	Cinchona pubescens	Coffea euginioides	0.325362	0.007005
Mitragyna parvifolia	Cinchona pubescens	Ophiorrhiza pumila	0.365354	0.007413
Mitragyna parvifolia	Coffea euginioides	Ophiorrhiza pumila	0.353601	0.006598
Supplementary Table S4 : Adjusted Ks distributions between M. parvifolia and Rubiaceae orthologs

## Sheet: Table S5
ONTOLOGY	ID	Description	P. adjusted
BP	GO:0071897	DNA biosynthetic process	3.37854e-11
BP	GO:0006278	RNA-templated DNA biosynthetic process	1.74592e-10
BP	GO:0032196	transposition	1.74592e-10
BP	GO:0032197	retrotransposition	1.74592e-10
BP	GO:0016145	S-glycoside catabolic process	1.74592e-10
BP	GO:0019759	glycosinolate catabolic process	1.74592e-10
BP	GO:0019762	glucosinolate catabolic process	1.74592e-10
BP	GO:0044550	secondary metabolite biosynthetic process	1.19381e-08
BP	GO:0044273	sulfur compound catabolic process	1.1583e-07
BP	GO:1901658	glycosyl compound catabolic process	2.23935e-06
BP	GO:0032106	positive regulation of response to extracellular stimulus	4.40995e-06
BP	GO:0032109	positive regulation of response to nutrient levels	4.40995e-06
BP	GO:0016143	S-glycoside metabolic process	1.05298e-05
BP	GO:0019757	glycosinolate metabolic process	1.05298e-05
BP	GO:0019760	glucosinolate metabolic process	1.05298e-05
BP	GO:1901136	carbohydrate derivative catabolic process	0.000325
BP	GO:1901657	glycosyl compound metabolic process	0.001951
BP	GO:0009861	jasmonic acid and ethylene-dependent systemic resistance	0.003245
BP	GO:0032104	regulation of response to extracellular stimulus	0.005313
BP	GO:0032107	regulation of response to nutrient levels	0.005313
BP	GO:0097502	mannosylation	0.007039
BP	GO:0010345	suberin biosynthetic process	0.033548
BP	GO:0070085	glycosylation	0.035226
BP	GO:0032103	positive regulation of response to external stimulus	0.045832
MF	GO:0003964	RNA-directed DNA polymerase activity	2.14253e-10
MF	GO:0003887	DNA-directed DNA polymerase activity	2.22372e-10
MF	GO:0033907	beta-D-fucosidase activity	2.22372e-10
MF	GO:0080083	beta-gentiobiose beta-glucosidase activity	2.22372e-10
MF	GO:0034061	DNA polymerase activity	2.56917e-10
MF	GO:0019137	thioglucosidase activity	1.53576e-08
MF	GO:0047701	beta-L-arabinosidase activity	1.53576e-08
MF	GO:0004540	RNA nuclease activity	1.7932e-08
MF	GO:0016779	nucleotidyltransferase activity	5.31952e-07
MF	GO:0016709	oxidoreductase activity, acting on paired donors, with incorporation or reduction of molecular oxygen, NAD(P)H as one donor, and incorporation of one atom of oxygen	9.89287e-07
MF	GO:0004338	glucan exo-1,3-beta-glucosidase activity	1.92267e-06
MF	GO:0140097	catalytic activity, acting on DNA	2.7788e-06
MF	GO:0004565	beta-galactosidase activity	4.24571e-06
MF	GO:0015925	galactosidase activity	1.86452e-05
MF	GO:0016705	oxidoreductase activity, acting on paired donors, with incorporation or reduction of molecular oxygen	4.0704e-05
MF	GO:0004497	monooxygenase activity	4.98265e-05
MF	GO:0000030	mannosyltransferase activity	0.001864
MF	GO:0008422	beta-glucosidase activity	0.002405
MF	GO:0015926	glucosidase activity	0.004394
MF	GO:0009931	calcium-dependent protein serine/threonine kinase activity	0.005234
MF	GO:0010857	calcium-dependent protein kinase activity	0.005234
MF	GO:0004683	calmodulin-dependent protein kinase activity	0.007316
MF	GO:0016722	oxidoreductase activity, acting on metal ions	0.007316
MF	GO:0046915	transition metal ion transmembrane transporter activity	0.015217
Supplementary Table S5 : Top 25 Biological processes and molecular functions enriched in unique Mitragyna parvifolia Orthogroups

## Sheet: Table S6
ONTOLOGY	ID	Description	P.adjusted
BP	GO:0080186	developmental vegetative growth	7.25e-09
BP	GO:0010083	regulation of vegetative meristem growth	7.25e-09
BP	GO:0010448	vegetative meristem growth	7.25e-09
BP	GO:1905613	regulation of developmental vegetative growth	7.25e-09
BP	GO:0010623	programmed cell death involved in cell development	3.69e-08
BP	GO:0071236	cellular response to antibiotic	1.42e-06
BP	GO:0016137	glycoside metabolic process	2.44e-06
BP	GO:0072488	ammonium transmembrane transport	4.4e-06
BP	GO:0034599	cellular response to oxidative stress	4.4e-06
BP	GO:0006730	one-carbon metabolic process	4.93e-06
BP	GO:0002239	response to oomycetes	8.02e-06
BP	GO:0002230	positive regulation of defense response to virus by host	9.17e-06
BP	GO:0070588	calcium ion transmembrane transport	9.27e-06
BP	GO:0009751	response to salicylic acid	9.27e-06
BP	GO:0050691	regulation of defense response to virus by host	1.69e-05
BP	GO:0006040	amino sugar metabolic process	1.69e-05
BP	GO:0048439	flower morphogenesis	1.74e-05
BP	GO:0007586	digestion	2.93e-05
BP	GO:0044245	polysaccharide digestion	2.93e-05
BP	GO:0015718	monocarboxylic acid transport	5.71e-05
BP	GO:0048658	anther wall tapetum development	5.94e-05
BP	GO:0006816	calcium ion transport	7.59e-05
BP	GO:0090449	phloem glucosinolate loading	7.74e-05
BP	GO:1901349	glucosinolate transport	7.74e-05
BP	GO:0009646	response to absence of light	9.77e-05
MF	GO:0050404	zeatin O-beta-D-xylosyltransferase activity	1.04e-08
MF	GO:0030761	8-hydroxyquercitin 8-O-methyltransferase activity	1.42e-08
MF	GO:0035252	UDP-xylosyltransferase activity	1.49e-08
MF	GO:0080043	quercetin 3-O-glucosyltransferase activity	1.49e-08
MF	GO:0080044	quercetin 7-O-glucosyltransferase activity	1.49e-08
MF	GO:0042285	xylosyltransferase activity	4.1e-08
MF	GO:0050403	trans-zeatin O-beta-D-glucosyltransferase activity	4.1e-08
MF	GO:0005372	water transmembrane transporter activity	4.1e-08
MF	GO:0015250	water channel activity	4.1e-08
MF	GO:0035251	UDP-glucosyltransferase activity	3.57e-07
MF	GO:0046527	glucosyltransferase activity	9.17e-07
MF	GO:0008519	ammonium transmembrane transporter activity	1.09e-06
MF	GO:0008843	endochitinase activity	1.31e-05
MF	GO:0019238	cyclohydrolase activity	1.8e-05
MF	GO:0015267	channel activity	2.41e-05
MF	GO:0022803	passive transmembrane transporter activity	2.4e-05
MF	GO:0008194	UDP-glycosyltransferase activity	3.12e-05
MF	GO:0090448	glucosinolate:proton symporter activity	3.12e-05
MF	GO:0008066	glutamate receptor activity	3.33e-05
MF	GO:0008514	organic anion transmembrane transporter activity	4.42e-05
MF	GO:0015085	calcium ion transmembrane transporter activity	5.04e-05
MF	GO:0008028	monocarboxylic acid transmembrane transporter activity	7.99e-05
MF	GO:0016741	transferase activity, transferring one-carbon groups	8.21e-05
MF	GO:0004477	methenyltetrahydrofolate cyclohydrolase activity	9.13e-05
Supplementary Table S6 : Top 25 biological processes and molecular functions enriched in expanded Mitragyna parvifolia Orthogroups

## Sheet: Table S7
ONTOLOGY	ID	Description	P. adjusted
BP	GO:0015752	D-ribose transmembrane transport	3.35e-08
BP	GO:0015753	D-xylose transmembrane transport	3.35e-08
BP	GO:0015757	galactose transmembrane transport	3.35e-08
BP	GO:0015795	sorbitol transmembrane transport	3.35e-08
BP	GO:0015797	mannitol transmembrane transport	3.35e-08
BP	GO:0015793	glycerol transmembrane transport	4.35e-08
BP	GO:0009615	response to virus	4.35e-08
BP	GO:0015750	pentose transmembrane transport	8.17e-08
BP	GO:0015798	myo-inositol transport	1.09e-07
BP	GO:0015791	polyol transmembrane transport	4.21e-07
BP	GO:0009642	response to light intensity	6.68e-06
BP	GO:0015850	organic hydroxy compound transport	1.26e-05
BP	GO:0046323	glucose import	0.000104
BP	GO:1904659	glucose transmembrane transport	0.000104
BP	GO:0002239	response to oomycetes	0.000109
BP	GO:0008645	hexose transmembrane transport	0.000113
BP	GO:0002230	positive regulation of defense response to virus by host	0.000113
BP	GO:0050691	regulation of defense response to virus by host	0.00013
BP	GO:0015749	monosaccharide transmembrane transport	0.000144
BP	GO:0002238	response to molecule of fungal origin	0.000169
BP	GO:0050688	regulation of defense response to virus	0.000273
BP	GO:0002697	regulation of immune effector process	0.000683
BP	GO:0007369	gastrulation * does not occur in plants	0.000738
BP	GO:0009408	response to heat	0.000738
BP	GO:0051607	defense response to virus	0.000868
MF	GO:0005354	galactose transmembrane transporter activity	7.17e-09
MF	GO:0015148	D-xylose transmembrane transporter activity	7.17e-09
MF	GO:0015575	mannitol transmembrane transporter activity	7.17e-09
MF	GO:0015576	sorbitol transmembrane transporter activity	7.17e-09
MF	GO:0015591	D-ribose transmembrane transporter activity	7.17e-09
MF	GO:0015168	glycerol transmembrane transporter activity	9.66e-09
MF	GO:0015146	pentose transmembrane transporter activity	2e-08
MF	GO:0005365	myo-inositol transmembrane transporter activity	2.63e-08
MF	GO:0015166	polyol transmembrane transporter activity	1e-07
MF	GO:0022853	active monoatomic ion transmembrane transporter activity	1.61e-07
MF	GO:1901618	organic hydroxy compound transmembrane transporter activity	1.65e-07
MF	GO:0005388	P-type calcium transporter activity	1.88e-06
MF	GO:0015662	P-type ion transporter activity	1.49e-05
MF	GO:0140358	P-type transmembrane transporter activity	1.49e-05
MF	GO:0005355	glucose transmembrane transporter activity	2.08e-05
MF	GO:0005351	carbohydrate:proton symporter activity	2.09e-05
MF	GO:0005402	carbohydrate:monoatomic cation symporter activity	2.09e-05
MF	GO:0015149	hexose transmembrane transporter activity	2.25e-05
MF	GO:0019829	ATPase-coupled monoatomic cation transmembrane transporter activity	2.94e-05
MF	GO:0015145	monosaccharide transmembrane transporter activity	2.94e-05
MF	GO:0015295	solute:proton symporter activity	0.000191
MF	GO:0042625	ATPase-coupled ion transmembrane transporter activity	0.000241
MF	GO:0015294	solute:monoatomic cation symporter activity	0.000498
MF	GO:0015293	symporter activity	0.000517
MF	GO:0022804	active transmembrane transporter activity	0.000533
Supplementary Table S7 : Top 25 Biological Processes and Molecular functions enriched in Orthogroups unique to Mitragyna species

## Sheet: Table S8
ONTOLOGY	ID	Description	p.adjust
BP	GO:0009698	phenylpropanoid metabolic process	2.4e-19
BP	GO:0044550	secondary metabolite biosynthetic process	5.33e-19
BP	GO:0002252	immune effector process	2.01e-17
BP	GO:0002230	positive regulation of defense response to virus by host	4.13e-17
BP	GO:0050691	regulation of defense response to virus by host	1.09e-16
BP	GO:0009751	response to salicylic acid	2.51e-16
BP	GO:0010083	regulation of vegetative meristem growth	2.71e-15
BP	GO:0010448	vegetative meristem growth	2.71e-15
BP	GO:1905613	regulation of developmental vegetative growth	2.71e-15
BP	GO:0009699	phenylpropanoid biosynthetic process	5.15e-15
BP	GO:0045926	negative regulation of growth	6.52e-15
BP	GO:0050688	regulation of defense response to virus	1.03e-14
BP	GO:0071236	cellular response to antibiotic	2.01e-14
BP	GO:0002697	regulation of immune effector process	2.46e-14
BP	GO:0051761	sesquiterpene metabolic process	4.89e-14
BP	GO:0051762	sesquiterpene biosynthetic process	4.89e-14
BP	GO:0051607	defense response to virus	1.02e-13
BP	GO:0009407	toxin catabolic process	1.29e-13
BP	GO:0046246	terpene biosynthetic process	1.29e-13
BP	GO:0048439	flower morphogenesis	2.35e-13
BP	GO:0002238	response to molecule of fungal origin	2.95e-13
BP	GO:0002682	regulation of immune system process	4.44e-13
BP	GO:0071446	cellular response to salicylic acid stimulus	5.27e-13
BP	GO:0050832	defense response to fungus	8.25e-13
BP	GO:0009404	toxin metabolic process	3.73e-12
MF	GO:0035251	UDP-glucosyltransferase activity	2.59e-33
MF	GO:0008194	UDP-glycosyltransferase activity	1.45e-28
MF	GO:0080043	quercetin 3-O-glucosyltransferase activity	1.86e-25
MF	GO:0080044	quercetin 7-O-glucosyltransferase activity	1.86e-25
MF	GO:0046527	glucosyltransferase activity	3.02e-24
MF	GO:0016758	hexosyltransferase activity	1.72e-19
MF	GO:0035252	UDP-xylosyltransferase activity	2.14e-17
MF	GO:0050403	trans-zeatin O-beta-D-glucosyltransferase activity	2.94e-17
MF	GO:0000981	DNA-binding transcription factor activity, RNA polymerase II-specific	5.52e-16
MF	GO:0050404	zeatin O-beta-D-xylosyltransferase activity	7.55e-16
MF	GO:0042285	xylosyltransferase activity	2.53e-15
MF	GO:0010333	terpene synthase activity	2.14e-14
MF	GO:0010334	sesquiterpene synthase activity	2.14e-14
MF	GO:0001067	transcription regulatory region nucleic acid binding	9.56e-14
MF	GO:0016838	carbon-oxygen lyase activity, acting on phosphates	1.16e-12
MF	GO:0009975	cyclase activity	2.9e-12
MF	GO:0008509	monoatomic anion transmembrane transporter activity	4.34e-10
MF	GO:0004364	glutathione transferase activity	4.34e-10
MF	GO:0004190	aspartic-type endopeptidase activity	6.76e-10
MF	GO:0070001	aspartic-type peptidase activity	6.76e-10
MF	GO:0004888	transmembrane signaling receptor activity	3.48e-09
MF	GO:0015211	purine nucleoside transmembrane transporter activity	4.8e-09
MF	GO:0080016	(-)-E-beta-caryophyllene synthase activity	6.47e-09
MF	GO:0080017	alpha-humulene synthase activity	6.47e-09
Supplementary Table S8 : Top 25 Biological Processes and Molecular functions enriched in Orthogroups expanded in the Naucleeae tribe

## Sheet: Table S9
	Young Leaf	Mature Leaf	Roots	Stems	Stipules
Strictosidine	2.881 ± 0.595a	BLLOQb	0.01 ± 0.002b	0.02 ± 0.024b	0.015 ± 0.009b
Mitraphylline	1.282 ± 0.335a	0.416 ± 0.179b	0.055 ± 0.014d	0.133 ± 0.043c	0.568 ± 0.208bcd
Ajmalicine	0.138 ± 0.035a	BLLOQab	BLLOQb	0.004 ± 0.004b	0.003 ± 0.002b
Hirsutine	BLLOQa	BLLOQa	0.007 ± 0.001a	BLLOQa	BLLOQa
Mitragynine	BLLOQ	BLLOQ	BLLOQ	BLLOQ	BLLOQ
Speciogynine	BLLOQ	BLLOQ	BLLOQ	BLLOQ	BLLOQ
Speciocilliatine	BLLOQ	BLLOQ	BLLOQ	BLLOQ	BLLOQ
Mitracilliatine	BLLOQ	BLLOQ	BLLOQ	BLLOQ	BLLOQ
Paynantheine	BLLOQ	BLLOQ	BLLOQ	BLLOQ	BLLOQ
Isopaynantheine	BLLOQ	BLLOQ	BLLOQ	BLLOQ	BLLOQ
Corynantheidine	BLLOQ	BLLOQ	BLLOQ	BLLOQ	BLLOQ
Isocorynantheidine	BLLOQ	BLLOQ	BLLOQ	BLLOQ	BLLOQ
7-OH-mitragynine	BLLOQ	BLLOQ	BLLOQ	BLLOQ	BLLOQ
Corynoxine-A	BLLOQ	BLLOQ	BLLOQ	BLLOQ	BLLOQ
Corynoxine-B	BLLOQ	BLLOQ	BLLOQ	BLLOQ	BLLOQ
9-OH-corynantheidine	BLLOQ	BLLOQ	BLLOQ	BLLOQ	BLLOQ
Speciofoline	BLLOQ	BLLOQ	BLLOQ	BLLOQ	BLLOQ
Supplementary table S9: MIAs detected in M. parvifolia tissues (w/w % dry tissue ±SD). Tissues sharing the same letters per alkaloid examined are not statistically significantly different. BLLOQ = Bellow lower level of quantitation

## Sheet: Table S10
Alkaloid	Retention time (min)	Ion	Parent ion (Da)	Daughter ion (Da)	Cone (V)	Collision energy (V)
Ajmalicine	3.39	[M+H]+	353.2	117.2	50	46
Tetrahydroalstonine	3.36			144.0	50	26
Mayumbine	3.38			210.0	50	20
(3R)-Epi-ajmalicine	4.41			222.0	50	20
(3R)-Epi-tetrahydroalstonine	3.77
(3R)-Epi-mayumbine	4.41
Yohimbine	2.44	[M+H]+	355.2	117.2	48	42
Rauwolscine	2.42			144.0	48	42
(3R)-Epi-yohimbine	2.29			212.0	48	18
(3R)-Epi-rauwolscine	2.29			224.0	48	18
Corynantheidine	3.84	[M+H]+	369.2	144.0	Auto	36
Hirsutine	5.11
(3R)-Epi-corynantheidine	4.45
Mitraphylline	2.63	[M+H]+	369.2	226.0	Auto	24
Isomitraphylline	2.45			159.9	42	40
Pteropodine oxindole 1	2.21			309.0	42	30
Pteropodine oxindole 2	2.31
Mayumbine oxindole 1	2.44
Mayumbine oxindole 2	2.62
Rhynchophylline oxindole 1	3.07	[M+H]+	385.2	159.9	Auto	48
Rhynchophylline oxindole 2	3.48			241.2	Auto	41
Yohimbine oxindoles, rauwolscine oxindoles (not detected)		[M+H]+	371.2	159.9	Auto	41
Supplementary Table S10. | MRM transitions, cone values, collision energy of the alkaloids analyzed in this study for transient expression in Nicotiana benthamiana.
References: Stavrinides, A., Tatsis, E. C., Caputi, L., Foureau, E., Stevenson, C. E. M., Lawson, D. M., Courdavault, V., and O’Connor, S. E. (2016). Structural investigation of heteroyohimbine alkaloid synthesis reveals active site elements that control stereoselectivity. Nat Commun 7:12116. McDonald, A., Nakamura, Y., Schotte, C., Lau, K., Alam, R., Lopes, A. A., Buell, C. R., and O’Connor, S. …

[truncated: 5 more sheets: Table S11, Table S12, Table S13, Table S14, Table S15]
